# Supplementary material for: Mapping social accountability actors and networks and their roles in water, sanitation and hygiene (WASH) in childcare centres within Nairobi’s informal settlements: A governance diaries approach
Source: PLoS One. 2022 Nov 15;17(11):e0275491. doi: 10.1371/journal.pone.0275491 (PMC9665391; doi:10.1371/journal.pone.0275491)
Supplement: S1 File — (ZIP) [file pone.0275491.s001.zip]

Archive with 4 entries (4 files):
- Anonymized Transcripts Plos (SAM)_Oct 2022/IDI 1_Stydy Site A (Female Respondent).docx
- Anonymized Transcripts Plos (SAM)_Oct 2022/IDI 2_Study site B (Male Respondent).docx
- Anonymized Transcripts Plos (SAM)_Oct 2022/IDI 3_Study site B (Female Respondent).docx
- Anonymized Transcripts Plos (SAM)_Oct 2022/Reflection_Study site A.docx
